# Supplementary material for: Extraction of Innate Immune Genes in Dairy Cattle and the Regulation of Their Expression in Early Embryos
Source: Genes (Basel). 2024 Mar 18;15(3):372. doi: 10.3390/genes15030372 (PMC10970270; doi:10.3390/genes15030372)
Supplement: Supplementary file 1 [file genes-15-00372-s001.zip]

Archive with 1 entries (1 files):
- genes-2841968-supplementary.pdf
